# Supplementary material for: Regulatory Network of Serine/Arginine-Rich (SR) Proteins: The Molecular Mechanism and Physiological Function in Plants
Source: Int J Mol Sci. 2022 Sep 5;23(17):10147. doi: 10.3390/ijms231710147 (PMC9456285; doi:10.3390/ijms231710147)
Supplement: Supplementary file 1 [file ijms-23-10147-s001.zip]

Archive with 4 entries (4 files):
- Supplementary  figures.pdf
- Table S1 Plant SR proteins.xlsx
- Table S2 Interaction network of SR proteins.xlsx
- Table S3.pdf
