# Supplementary material for: Regulatory Network of Serine/Arginine-Rich (SR) Proteins: The Molecular Mechanism and Physiological Function in Plants
Source: Int J Mol Sci. 2022 Sep 5;23(17):10147. doi: 10.3390/ijms231710147 (PMC9456285; doi:10.3390/ijms231710147)
Supplement: Supplementary file 1 [file ijms-23-10147-s001.zip › Table S1 Plant SR proteins.xlsx]

## Sheet: Oryza sativa
Table S1 Plant SR proteins		The detailed information of OsSRs [10,13]
	Subfamily name
	(a) Common to plants and animals	Database Accession	OTU Label	Revised Nomenclature	Protein Length	# RRM(s)	RRM Location	# Zinc Finger(s)	Zn Fing. Location	# Introns	Strand
	(1) SR subfamily （SF2/ASF）	LOC_Os03g22380	OsSRp32	OsSR32	286	2	8-78; 112-185	0		13	+
		LOC_Os05g30140	OsSRp33a	OsSR33a	294	2	8-78; 109-178	0		14	+
		LOC_Os07g47630	OsSRp33b	OsSR33	296	2	8-78; 109-178	0		13	-
		LOC_Os01g21420**	OsSRp20	OsSR40	349	2	146-194; 227-296	0		16	+
	(2) RSZ subfamily （9G8）	LOC_Os06g08840	OsRSZp21a	OsRSZ21a	185	1	3-69	1	88-104	7	+
		LOC_Os02g54770	OsRSp21b	OsRSZ21	185	1	3-69	1	87-103	7	-
		LOC_Os02g39720	OsRSZp23	OsRSZ23	203	1	3-69	1	87-103	4	-
	(3) SC subfamily （SC35）	LOC_Os08g37960	OsSC35a	OsSC34	289	1	17-90	0		8	-
		LOC_Os07g43050	OsSC35b	OsSC32	275	1	17-90	0		8	+
		LOC_Os03g27030	OsSC35c	OsSC25	206	1	17-90	0		7	-
	(b) Plant-specific subfamilies
	(4) SCL subfamily (SCL)	LOC_Os07g43950	OsSCL25	OsSCL25	213	1	39-112	0		5	+
		LOC_Os03g25770	OsSCL26	OsSCL26	218	1	38-111	0		5	-
		LOC_Os02g15310	OsSCL30a	OsSCL30a	265	1	38-111	0		7	-
		LOC_Os12g38430	OsSCL30b	OsSCL30	263	1	38-111	0		7	-
		LOC_Os03g24890	Os03g24890	OsSCL28	243	1	62-135	0		6	+
		LOC_Os11g47830	Os11g47830	OsSCL57	502	1	36-109	0		14	-
	(5) RS2Z subfamily （RS2Z)	LOC_Os05g02880	OsRSZ36	OsRS2Z36	323	1	12-77	2	103-119; 125-141	6	-
		LOC_Os01g06290	OsRSZ37a	OsRS2Z37	324	1	19-84	2	110-126; 132-148	6	-
		LOC_Os03g17710	OsRSZ37b	OsRS2Z38	335	1	12-77	2	109-125; 131-147	6	-
		LOC_Os05g07000	OsRSZ39	RS2Z39	338	1	19-84	2	109-125; 131-147	6	-
	(6) RS subfamily （RS）	LOC_Os04g02870	OsRSp29	OsRS29	245	2	3-70; 95-161	0		5	-
		LOC_Os02g03040	OsRSp33	OsRS33	279	2	3-70; 96-162	0		5	-
	(7) SR45 subfamily (SR45)	LOC_Os05g01540	Os05g01540	OsSR45a	380	1	67-140	0		10	+
		LOC_Os01g72890	Os01g72890	OsSR45	432	1	108-181	0		11	+
	The Subfamily name in the brackets come from the Reddy and Golovkin (2008)
	Database URL:
	http://rice.plantbiology.msu.edu/

## Sheet: Brachypodium distachyon
	The detailed information of BdSRs [89]
Subfamily name	Gene name	Gene no.	Sub-Family	Chrom no	Physical position			Properties of SR proteins		GRAVY	pI	Subcell location	EST valadation	The number of exon	The number of intron	Transcript		CDS length
(a) Common to plants and animals					Start position (bp)	End Position (bp)	genome length(bp)	Protein length (aa)	Molecular weight (Da)							Transcript ID	transcript length
(1) SR subfamily （SF2/ASF）	BRADI1G18070	BdSR1	SR	1	14579694	14583114	3420	288	31873.2	-1.076	10.3	Nuclear	31	13	12	BRADI1G18070.7	867	867
	BRADI1G62780	BdSR6	SR	1	62001057	62006123	5066	285	31327.5	-1.099	10.36	Nuclear	10	12	11	BRADI1G62780.2	1259	858
	BRADI2G11990	BdSR9	SR	2	10315305	10320180	4875	262	29917	-0.951	9.79	Nuclear	19	13	12	BRADI2G11990.1	1406	789
(2) RSZ subfamily （9G8）	BRADI3G48460	BdSR16	RSZ	3	49880713	49884417	3704	234	26537.7	-1.339	11.65	Nuclear	14	4	3	BRADI3G48460.2	1123	705
(3) SC subfamily （SC35）	BRADI1G21390	BdSR3	SC	1	17202025	17206082	4057	245	28975.1	-1.513	11.23	Nuclear	74	8	7	BRADI1G21390.1	2078	738
	BRADI3G38797	BdSR15	SC	3	41263017	41266604	3587	321	36651.8	-1.64	11.79	Nuclear	22	7	6	BRADI3G38797.1	1544	966
(b) Plant-specific subfamilies
(4) SCL subfamily (SCL)	BRADI1G20360	BdSR2	SCL	1	16317008	16318833	1825	205	24039.7	-1.325	11.13	Nuclear	19	5	4	BRADI1G20360.1	618	618
	BRADI1G61330	BdSR4	SCL	1	60707744	60710791	3047	246	28643.5	-1.091	11.3	Nuclear	15	4	3	BRADI1G61330.1	1135	741
	BRADI1G61730	BdSR5	SCL	1	61080458	61084432	3974	244	28256.2	-1.472	10.94	Nuclear	6	6	5	BRADI1G61730.1	1069	735
	BRADI4G03940	BdSR17	SCL	4	3192031	3196576	4545	295	33263.6	-1.558	11.39	Nuclear	19	7	6	BRADI4G03940.1	1307	888
(5) RS2Z subfamily（RS2Z)	BRADI2G00370	BdSR8	RS2Z	2	78680	81913	3233	319	35871.2	-1.56	11	Nuclear	100	6	5	BRADI2G00370.1	1450	960
	BRADI2G34687	BdSR10	RS2Z	2	34777420	34781535	4115	310	35298.5	-1.471	9.78	Nuclear	—	6	5	BRADI2G34687.1	1101	933
	BRADI2G37640	BdSR11	RS2Z	2	37992236	37996034	3798	335	37869.3	-1.525	10.73	Nuclear	27	6	5	BRADI2G37640.1	1401	1008
(6) RS subfamily（RS）	BRADI1G77520	BdSR7	RS	1	73826486	73830091	3605	286	33941.5	-1.367	9.98	Nuclear	12	4	3	BRADI1G77520.1	1512	861
	BRADI3G02227	BdSR14	RS	3	1317834	1325999	8165	673	75307.2	-0.658	9.65	Nuclear	56	16	15	BRADI3G02227.1	2022	2022
	BRADI5G01430	BdSR18	RS	5	1397925	1402142	4217	261	30170.4	-1.051	9.83	Nuclear	15	5	4	BRADI5G01430.1	1191	786
(7) SR45 subfamily (SR45)	BRADI2G39730	BdSR12	SR45	2	39845702	39848807	3105	410	45545.7	-1.265	12.3	Nuclear	3	12	11	BRADI2G39730.1	1608	1233
	BRADI2G61380	BdSR13	SR45	2	58491309	58496234	4925	423	46630.8	-1.533	12.35	Nuclear	9	12	11	BRADI2G61380.1	1773	1272
Database URL:
http://www.phytozome.net/

## Sheet: Zea mays
	The detailed information of ZmSRs [89]
Subfamily name
(a) Common to plants and animals	Temp OTU Label	Tentative Nomenclature	Revised Nomenclature	Molecular Weight	Protein Length	# RRM(s)	RRM Location	# Zinc Finger(s)	Zn Fing. Location	# Introns	Strand	Family
(1) SR subfamily （SF2/ASF）	GRMZM2G133964_P01	Zm2G133964	ZmSRp32	ZmSR28	27596.5	245	2	8-78; 113-184	0		10	-
	GRMZM2G032969_P02	Zm2G032969	ZmSRp20	ZmSR30	30132.2	263	2	11-81; 114-183	0		13	+
	GRMZM2G170365_P04	Zm2G170365	ZmSRp33a	ZmSR30a	30231.6	264	2	8-78; 110-181	0		11	-
(2) RSZ subfamily （9G8）	GRMZM2G080930_P01	Zm2G080930	ZmRSp21b	ZmRSZ20	19910	173	1	3-69	1	87-103	5	-
	GRMZM2G083322_P01	Zm2G083322	ZmRSZp23	ZmRSZ28	28284.4	253	1	3-69	1	86-102	3	-
	GRMZM2G151923_P01	Zm2G151923	ZmRSZp21a	ZmRSZ21	20946.2	184	1	3-69	1	88-104	6	-
(3) SC subfamily （SC35）	GRMZM2G077823_P05	Zm2G077823	ZmSC35b	ZmSC30	29844.1	251	1	18-91	0		10	+
	GRMZM2G104353_P01	Zm2G104353	ZmSC35c	ZmSC25	25358	216	1	17-90	0		6	+
	GRMZM2G110143_P01	Zm2G110143	ZmSC35a	ZmSC30a	29585.9	256	1	17-90	0		7	-
(b) Plant-specific subfamilies
(4) SCL subfamily (SCL)	GRMZM2G008436_P01	Zm2G008436	ZmSCL30b	ZmSCL30	29566.6	258	1	39-112	0		7	-
	GRMZM2G060594_P02	Zm2G060594	ZmSCL25	ZmSCL25	24588.2	209	1	38-111	0		5	-
	GRMZM2G126895_P01	Zm2G126895	ZmSCL26	ZmSCL25a	24804.8	216	1	40-113	0		5	+
(5) RS2Z subfamily	GRMZM2G083975_P01	Zm2G083975	ZmRSZ39	ZmRS2Z24	23611.1	210	1*	5-35	2	60-76; 82-98	4	+
（RS2Z)	GRMZM2G099317_P02	Zm2G099317	ZmRSZ37-1	ZmRS2Z37	37135.5	333	1	12-77	2	103-119; 125-141	6	+
	GRMZM2G159539_P01	Zm2G159539	ZmRSZ36	ZmRS2Z37a	36365.4	325	1	12-77	2	103-119; 125-141	6	+
	GRMZM2G175330_P01	Zm2G175330	ZmRSZ37-2	ZmRS2Z39	39006.4	353	1	12-77	2	103-119; 125-141	6	-
(6) RS subfamily （RS）	GRMZM2G005743_P01	Zm2G005743	ZmRSp33-1	ZmRS19	18627.1	157	2	3-70; 96-151	0		5	-
	GRMZM2G021223_P01	Zm2G021223	ZmRSp29-2	ZmRS28	27604.6	239	2	3-70; 94-160	0		4	+
	GRMZM2G052166_P01	Zm2G052166	ZmRSp29-1	ZmRS26	25971.9	223	2	3-70; 94-160	0		4	+
	GRMZM2G064612_P01	Zm2G064612	ZmRSp31	ZmRS30	30376.7	255	2	3-70; 94-160	0		5	+
	GRMZM2G121269_P01	Zm2G121269	ZmRSp33-2	ZmRS32	32433.6	287	2	3-70; 96-162	0		5	-
(7) SR45 subfamily (SR45)	GRMZM2G133926_P01	Zm2G133926	ZmSR45	ZmSR45(47)	47008.6	422	1	103-176	0		11	-
Database used:
http://www.maizesequence.org/index.html

## Sheet: Triticum aestivum
	The detailed information of TaSRs [89]
Subfamily name	Gene Name	Gene no.	Sub-Family	Chrom no	Physical position			Properties of SR proteins		exon number	intron number	GRAVY	pI	Subcell location	EST valadation
(a) Common to plants and animals					Start position (bp)	End Position (bp)	genome length(bp)	Protein length (aa)	Molecular weight (Da)
(1) SR subfamily （SF2/ASF）	TraesCS1A01G229900.1	TaSR4A	SR	1A	402800919	402804707	3789	253	29006.2	9	8	-0.974	9.86	Nuclear	43
	TraesCS1D01G232100.2	TaSR4D	SR	1D	320398307	320402415	4109	254	28978.1	11	10	-0.951	9.77	Nuclear	44
	TraesCS1B01G244200.1	TaSR4B	SR	1B	433433931	433438916	4986	269	30554.9	13	12	-0.942	9.99	Nuclear	41
	TraesCS2D01G112200.1	TaSR7D	SR	2D	62285235	62288737	3503	284	31602	13	12	-1.052	10.2	Nuclear	100
	TraesCS2B01G180200.1	TaSR7B	SR	2B	154719452	154723196	3745	346	38549	5	4	-1.052	10.71	Nuclear	55
	TraesCS2A01G111600.2	TaSR7A	SR	2A	63133635	63137078	3444	284	31658.1	13	12	-1.048	10.26	Nuclear	100
	TraesCS3D01G260200.2	TaSR9D	SR	3D	362198479	362201807	3329	243	27727.6	12	11	-0.919	9.81	Nuclear	56
	TraesCS3B01G293100.1	TaSR9B	SR	3B	472112738	472116092	3355	255	29106.2	13	12	-0.885	9.73	Nuclear	64
	TraesCS3A01G260000.2	TaSR9A	SR	3A	482403327	482406664	3338	243	27684.7	8	7	-0.824	9.63	Nuclear	57
	TraesCS4D01G168700.1	TaSR14D	SR	4D	293545299	293549063	3765	293	32151.5	13	12	-1.06	10.44	Nuclear	45
(2) RSZ subfamily （9G8）	TraesCS6A01G349500.1	TaSR17A	RSZ	6A	581839963	581841859	1897	292	32800.8	5	4	-1.235	11.62	Nuclear	102
	TraesCS6D01G202100.1	TaSR17D	RSZ	6D	285020474	285023743	3270	269	30221.8	5	4	-1.188	11.53	Nuclear	130
	TraesCS6B01G248500.1	TaSR17B	RSZ	6B	445882778	445886075	3298	249	27998.3	4	3	-1.294	11.63	Nuclear	118
(3) SC subfamily （SC35）	TraesCS2B01G188600.5	TaSR8B	SC	2B	164088726	164091514	2789	263	30654.9	13	12	-1.63	11.35	Nuclear	64
	TraesCS2D01G169700.4	TaSR8D	SC	2D	113503299	113506061	2763	274	32160.4	8	7	-1.73	11.27	Nuclear	112
(b) Plant-specific subfamilies
(4) SCL subfamily (SCL)	TraesCS2B01G130400.1	TaSR6B	SCL	2B	97928673	97932746	4074	207	24005.7	14	13	-1.387	11.14	Nuclear	100
	TraesCS2A01G155100.1	TaSR6A	SCL	2A	102326130	102330180	4051	205	23776.4	5	4	-1.404	11.27	Nuclear	54
	TraesCS2D01G160400.1	TaSR6D	SCL	2D	103165759	103168111	2353	205	23875.6	5	4	-1.424	11.33	Nuclear	52
	TraesCS4D01G022700.1	TaSR11D	SCL	4D	9562420	9565616	3197	264	30280.3	7	6	-1.543	11.23	Nuclear	142
	TraesCS4B01G025600.1	TaSR11B	SCL	4B	18423367	18426436	3070	269	30607.8	7	6	-1.491	11.29	Nuclear	100
	TraesCS4A01G176000.12	TaSR12A	SCL	4A	447045146	447054147	9002	907	104137	19	18	-1.961	9.66	Nuclear	9
	TraesCS4D01G136700.5	TaSR12D	SCL	4D	122708102	122717117	9016	884	101861	18	17	-1.981	9.58	Nuclear	10
	TraesCS4D01G162900.1	TaSR13D	SCL	4D	251525876	251530578	4703	238	27847.9	6	5	-1.468	11.13	Nuclear	34
	TraesCS4B01G156200.1	TaSR13B	SCL	4B	286068167	286072985	4819	239	27975	6	5	-1.459	11.07	Nuclear	34
	TraesCS5B01G087000.2	TaSR15B	SCL	5B	111199659	111203315	3657	296	33199.4	7	6	-1.527	11.36	Nuclear	104
	TraesCS5A01G079000.2	TaSR15A	SCL	5A	98034184	98037816	3633	293	32751	7	6	-1.511	11.41	Nuclear	104
(5) RS2Z subfamily（RS2Z)	TraesCS1A01G049700.1	TaSR2A	RS2Z	1A	31779184	31781721	2538	333	37332.7	6	5	-1.554	11.07	Nuclear	102
	TraesCS1B01G065900.2	TaSR2B	RS2Z	1B	50183778	50186297	3955	332	37261.6	7	6	-1.564	10.86	Nuclear	102
	TraesCS1D01G051900.1	TaSR2D	RS2Z	1D	32544107	32546651	2545	333	37346.7	6	5	-1.58	10.96	Nuclear	102
	TraesCS1A01G108000.1	TaSR3A	RS2Z	1A	107100993	107106880	5888	273	31720.6	6	5	-1.501	9.43	Nuclear	29
	TraesCS1B01G130200.3	TaSR3B	RS2Z	1B	161204143	161209315	5173	287	33257.3	6	5	-1.471	9.43	Nuclear	30
	TraesCS1D01G111000.1	TaSR3D	RS2Z	1D	106238563	106243251	4689	282	32662.6	6	5	-1.488	9.49	Nuclear	30
(6) RS subfamily （RS）	TraesCS2D01G010300.1	TaSR5D	RS	2D	5233489	5236944	3456	253	29503.7	5	4	-1.129	9.97	Nuclear	41
	TraesCS6A01G065400.2	TaSR16A	RS	6A	34980500	34982705	2206	282	32443.6	13	12	-1.415	9.89	Nuclear	101
	TraesCSU01G119700	TaSR16D	RS	Un	102837655	102839837	2183	281	32384.6	5	4	-1.402	9.89	Nuclear	101
(7) SR45 subfamily (SR45)	TraesCS1B01G021200.1	TaSR1B	SR45	1B	9720383	9723966	3584	418	46170.6	11	10	-1.106	12.15	Nuclear	19
	TraesCS1D01G016600.2	TaSR1D	SR45	1D	7502270	7505715	3446	386	46170.6	10	9	-1.132	12.09	Nuclear	16
	TraesCS3D01G507900.4	TaSR10D	SR45	3D	594197885	594203010	5126	429	47201.5	12	11	-1.529	12.39	Nuclear	60
	TraesCS3B01G564200.1	TaSR10B	SR45	3B	797453261	797458206	4946	426	46854.2	12	11	-1.515	12.38	Nuclear	60
	TraesCS3A01G500500.1	TaSR10A	SR45	3A	724870091	724875503	5413	426	46788.1	12	11	-1.505	12.38	Nuclear	60
Database URL:
http://www.phytozome.net/

## Sheet: Sorgum bicolor
	The detailed information of SbSRs [10]
Subfamily name	Database Accession	OTU Label	Tentative Nomenclature	Revised Nomenclature	Molecular Weight	Protein Length	# RRM(s)	RRM Location	# Zinc Finger(s)	Zn Fing. Location	# Introns	Strand
(a) Common to plants and animals
(1) SR subfamily（SF2/ASF）	Sbicolor|Sb01g035680|chromosome_1|Sb01g035680.1	Sb01g035680	SbSRp32	SbSR32	31657.8	286	2	8-78; 114-185	0		13	-
	Sbicolor|Sb03g013010|chromosome_3|Sb03g013010.1	Sb03g013010	SbSRp20	SbSR21	21323.6	186	2	8-78; 111-180	0		8	+
	Sbicolor|Sb09g018110|chromosome_9|Sb09g018110.1	Sb09g018110	SbSRp33a	SbSR32a	31578	278	2	8-78; 110-179	0		13	+
(2) RSZ subfamily（9G8）	Sbicolor|Sb04g025670|chromosome_4|Sb04g025670.1	Sb04g025670	SbRSZp23	SbRSZ28	27772.8	246	1	3-69	1	86-102	4	-
	Sbicolor|Sb04g035540|chromosome_4|Sb04g035540.1	Sb04g035540	SbRSp21b	SbRSZ19	18649.7	163	1	3-69	1	87-103	5	-
	Sbicolor|Sb10g005960|chromosome_10|Sb10g005960.1	Sb10g005960	SbRSZp21a	SbRSZ21	21342.6	186	1	3-69	1	88-104	5	+
(3) SC subfamily（SC35）	Sbicolor|Sb01g033710|chromosome_1|Sb01g033710.1	Sb01g033710	SbSC35c-1	SbSC25	25422	216	1	17-90	0		7	+
	Sbicolor|Sb02g039740|chromosome_2|Sb02g039740.1	Sb02g039740	SbSC35c-2	SbSC30	29688.9	250	1	17-90	0		11	+
	Sbicolor|Sb07g029000|chromosome_7|Sb07g029000.1	Sb07g029000	SbSC35a	SbSC32	31527	273	1	17-90	0		7	+
(b) Plant-specific subfamilies
(4) SCL subfamily (SCL)	Sbicolor|Sb01g034200|chromosome_1|Sb01g034200.1	Sb01g034200	SbSCL26	SbSCL25	24771.7	213	1	38-111	0		5	+
	Sbicolor|Sb01g034590|chromosome_1|Sb01g034590.1	Sb01g034590	SbSCL28	SbSCL22	22233.9	190	1	58-131	0		5	-
	Sbicolor|Sb02g040350|chromosome_2|Sb02g040350.1	Sb02g040350	SbSCL25	SbSCL25a	24549.2	209	1	38-111	0		5	+
	Sbicolor|Sb05g027700|chromosome_5|Sb05g027700.1	Sb05g027700	SbSCL30	SbSCL31	30774	270	1	41-114	0		7	-
(5) RS2Z subfamily（RS2Z)	Sbicolor|Sb03g005500|chromosome_3|Sb03g005500.1	Sb03g005500	SbRSZ37-3	SbRS2Z34	34190.2	296	1	25-90	2	116-132; 138-154	6	+
	Sbicolor|Sb09g001910|chromosome_9|Sb09g001910.1	Sb09g001910	SbRSZ37-1	SbRS2Z38	38051.5	341	1	12-77	2	103-119; 125-141	6	-
	Sbicolor|Sb09g001920|chromosome_9|Sb09g001920.1	Sb09g001920	SbRSZ36	SbRS2Z35	35231.3	312	1	12-77	2	103-119; 125-141	6	+
(6) RS subfamily（RS）	Sbicolor|Sb01g049590|chromosome_1|Sb01g049590.1	Sb01g049590	SbRSp31	SbRS32	31938.2	266	2	3-70; 94-160	0		3	+
	Sbicolor|Sb04g001910|chromosome_4|Sb04g001910.1	Sb04g001910	SbRSp33	SbRS34	33784	295	2	3-70; 96-162	0		5	-
	Sbicolor|Sb06g001100|chromosome_6|Sb06g001100.1	Sb06g001100	SbRSp29	SbRS28	27746.7	238	2	3-70; 94-160	0		5	-
(7) SR45 subfamily (SR45)	Sbicolor|Sb03g046480|chromosome_3|Sb03g046480.1	Sb03g046480	SbSR45	SbSR45(47)	47750.3	428	1	106-179	0		11	+
Database URL:
http://www.phytozome.net/
括号里的subfamily命名来自于Book2008,Nuclear Pre-mRNA Processing In Plants
动植物中的情况分类来自于reveiew2011-Plant serine/arginine-rich proteins: roles in precursor messenger RNA splicing, plant development, and stress responses
proteins: roles in precursor
messenger RNA splicing, plant
development, and stress responses

## Sheet: Arabidopsis
	The detailed information of AtSRs [13,18]
Subfamily name	Database Accession	Temp OTU Label	Revised Nomenclature	Protein Length	# RRM(s)	RRM Location	# Zinc Finger(s)	Zn Fing. Location	# Introns	Strand
(a) Common to plants and animals
(1) SR subfamily（SF2/ASF）	AT1G09140	AtSRp30	AtSR30	268	2	8-78; 110-183	0		11	-
	AT1G02840	AtSRp34	AtSR34	303	2	8-78; 120-193	0		12	+
	AT3G49430	AtSRp34a	AtSR34a	300	2	8-78; 123-196	0		12	+
	AT4G02430	AtSRp34b	AtSR34b	178	2	8-78; 121-178	0		12	+
(2) RSZ subfamily（9G8）	AT1G23860	AtSRZ21	AtRSZ21	187	1	3-69	1	90-106	5	-
	AT4G31580	AtRSZ22	AtRSZ22	200	1	3-67	1	100-116	5	+
	AT2G24590	AtRSZ22a	AtRSZ22a	196	1	3-67	1	97-113	5	+
(3) SC subfamily（SC35）	AT5G64200	AtSC35	AtSC35	303	1	17-90	0		8	-
(b) Plant-specific subfamilies
(4) SCL subfamily (SCL)	AT5G18810	AtSCL28	AtSCL28	236	1	48-121	0		6	-
	AT3G55460	AtSCL30	AtSCL30	262	1	48-121	0		7	+
	AT3G13570	AtSCL30a	AtSCL30a	262	1	38-111	0		5	-
	AT1G55310	AtSCL33	AtSCL33	220	1	37-110	0		5	+
(5) RS2Z subfamily（RS2Z)	AT3G53500	AtRSZ32	AtRS2Z32	243	1*	3-35	2	59-75; 81-97	6	-
	AT2G37340	AtRSZ33	AtRS2Z33	290	1	12-77	2	100-116; 122-138	6	-
(6) RS subfamily（RS）	AT2G46610	AtRSp31a	AtRS31a	250	2	3-70; 96-162	0		5	-
	AT3G61860	AtRSp31	AtRS31	264	2	3-70; 94-160	0		5	-
	AT4G25500	AtSRp40	AtRS40	350	2	3-70; 98-164	0		5	+
	AT5G52040	AtSRp41	AtRS41	356	2	3-70; 97-163	0		5	+
(7) SR45 subfamily (SR45)	AT1G16610	AtSR45	AtSR45	414	1	99-172	0		11	-
Database URL:
https://phytozome-next.jgi.doe.gov/

## Sheet: Glycine max
	The detailed information of GmSRs [10]
Subfamily name
(a) Common to plants and animals	Database Accession	OTU Label	Tentative Nomenclature	Revised Nomenclature	Molecular Weight	Protein Length	# RRM(s)	RRM Location	# Zinc Finger(s)	Zn Fing. Location	# Introns	Strand
(1) SR subfamily （SF2/ASF）	Glyma03g37240.1	Glyma03g37240	GmSRp34-2	GmSR34	33857.3	299	2	8-78; 112-185	0		14	-
	Glyma06g14060.1	Glyma06g14060	GmSRp34a	GmSR34a	33831.2	202	2	8-78; 123-192	0		11	-
	Glyma19g39850.2	Glyma19g39850	GmSRp34-1	GmSR34b	34011.5	301	2	8-78; 112-185	0		12	-
	Glyma20g38060.1	Glyma20g38060	GmSRp30	GmSR31	30983.1	271	2	8-78; 112-181	0		9	+
(2) RSZ subfamily （9G8）	Glyma17g29080.1	Glyma17g29080	GmRSZ22-2	GmRSZ20a	20413.6	178	1	3-69	1	89-105	5	+
	Glyma18g18860.1	Glyma18g18860	GmRSZ21-1	GmRSZ20b	20232.6	177	1	3-69	1	88-104	5	+
	Glyma08g39830.1	Glyma08g39830	GmRSZ21-2	GmRSZ21	21366.8	186	1	3-69	1	88-104	4	-
	Glyma14g17930.3	Glyma14g17930	GmRSZ22-1	GmRSZ20	20260.4	177	1	3-69	1	89-105	5	-
(3) SC subfamily （SC35）	Glyma08g07730.1	Glyma08g07730	GMSC35	GmSC31	31039.2	267	1	17-90	0		7	+
(b) Plant-specific subfamilies
(4) SCL subfamily (SCL)	Glyma09g15820.1	Glyma09g15820	GmSCL25-1	GmSCL24	24291	205	1	41-114	0		5	+
	Glyma02g38540.1	Glyma02g38540	GmSCL25-3	GmSCL30	29637.9	253	1	42-115	0		5	+
	Glyma02g41510.1	Glyma02g41510	GmSCL30	GmSCL31	31087.2	276	1	48-121	0		6	+
	Glyma07g38270.1	Glyma07g38270	GmSCL28-1	GmSCL28	28340.3	243	1	50-123	0		6	-
	Glyma14g07440.1	Glyma14g07440	GmSCL30-2	GmSCL31a	30863.9	271	1	41-114	0		7	-
	Glyma14g36670.1	Glyma14g36670	GmSCL25-2	GmSCL29	29019.2	249	1	42-115	0		5	+
	Glyma17g02470.1	Glyma17g02470	GmSCL28-2	GmSCL30a	30014.1	254	1	50-123	0		5	+
(5) RS2Z subfamily （RS2Z)	Glyma03g33270.1	Glyma03g33270	GmRSZ33-2	GmRS2Z34	34040	299	1	12-77	2	102-118; 124-140	7	+
	Glyma08g07940.1	Glyma08g07940	GmRSZ33-4	GmRS2Z21	21281.4	188	1	12-77	0		6	+
	Glyma19g35980.4	Glyma19g35980	GmRSZ33-3	GmRS2Z29	28722.5	250	1	12-77	2	100-116; 122-138	5	+
	Glyma19g35990.1	Glyma19g35990	GmRSZ331-1	GmRS2Z34a	33572.5	297	1	12-77	2	100-116; 122-138	6	+
(6) RS subfamily （RS）	Glyma20g29460.1	Glyma20g29460	GmRSp40-2	GmRS43	43266.3	376	2	8-75; 101-167	0		5	+
	Glyma03g01920.1	Glyma03g01920	GmRSp33	GmRS29	29493.5	252	2	3-70; 97-163	0		5	-
	Glyma07g05900.1	Glyma07g05900	GmRSp29-2	GmRS31	30579	259	2	3-70; 92-158	0		4	+
	Glyma10g38400.1	Glyma10g38400	GmRSp40	GmRS54	53751.9	466	2	77-144; 170-236	0		5	-
	Glyma16g02500.1	Glyma16g02500	GmRSp29-1	GmRS31a	31252.7	264	2	3-70; 92-158	0		4	+
(7) SR45 subfamily (SR45)	Glyma15g40710.1	Glyma15g40710	GmSR45	GmSR45(47)	46857.8	422	1	105-178	0		11	+
Database URL
http://www.phytozome.net/

## Sheet: Populus trichocarpa
	The detailed information of PtSRs [9,10 ]
Subfamily name
(a) Common to plants and animals	Database Accession	OTU Label	Tentative Nomenclature	Revised Nomenclature	Molecular Weight	Protein Length	# RRM(s)	RRM Location	# Zinc Finger(s)	Zn Fing. Location	# Introns	Strand
(1) SR subfamily （SF2/ASF）	POPTR_0002s20650	Pt0002s20650	PtSRp34	PtSR34	33645.1	298	2	8-78; 111-182	0		13	+
	POPTR_0005s02450	Pt0005s02450	PtSRp30-2	PtSR32	32358.5	283	2	7-77; 111-180	0		12	+
	POPTR_0012s02870	Pt0012s02870	PtSRp34a-2	PtSR31	30802.2	279	2	8-78; 125-194	0		8	-
	POPTR_0013s01700	Pt0013s01700	PtSRp30-1	PtSR34a	33852	296	2	7-77; 111-180	0		13	+
	POPTR_0014s12440	Pt0014s12440	PtSRp34b	PtSR33	33404.8	296	2	8-78; 113-184	0		13	+
	POPTR_0015s00690	Pt0015s00690	PtSRp34a-1	PtSR29	29312.5	260	2	8-78; 114-183	0		13	+
(2) RSZ subfamily （9G8）	POPTR_0018s03390	Pt0018s03390	PtRSZ22	PtRSZ22	21672.7	198	1	3-70	1	100-116	6	-
	POPTR_0006s28720	Pt0006s28720	PtRSZ22a	PtRSZ21	21035.2	187	1	3-69	1	96-112	6	-
(3) SC subfamily （SC35）
(b) Plant-specific subfamilies
(4) SCL subfamily (SCL)	POPTR_0001s04350	Pt0001s04350	PtSCL30a	PtSCL32	32047.9	278	1	37-141	0		7	+
	POPTR_0003s21240	Pt0003s21240	PtSCL33	PtSCL29	28584.8	245	1	37-110	0		5	+
	POPTR_0008s05670	Pt0008s05670	PtSCL30-2	PtSCL31	31295.6	274	1	45-118	0		7	+
	POPTR_0010s21070	Pt0010s21070	PtSCL30-1	PtSCL31a	30897	273	1	44-117	0		7	-
(5) RS2Z subfamily （RS2Z)	POPTR_0006s23170	Pt0006s23170	PtRSZ33	PtRS2Z34	33777	293	1	12-77	2	100-116; 122-138	6	+
	POPTR_0016s08250	Pt0016s08250	PtRSZ32	PtRS2Z33	33077.2	287	1	12-77	2	100-116; 122-138	5	+
(6) RS subfamily （RS）	POPTR_0002s15490	Pt0002s15490	PtRSp33-1	PtRS31	31215.8	264	2	3-70; 95-161	0		4	+
	POPTR_0002s17560	Pt0002s17560	PtRSp31	PtRS29	29020.2	245	2	4-71; 95-161	0		5	-
	POPTR_0012s13920	Pt0012s13920	PtRSp41	PtRS43	42533.5	370	2	3-70; 96-162	0		5	+
	POPTR_0014s07270	Pt0014s07270	PtRSp33-2	PtRS30	29795.8	249	2	3-70; 96-162	0		5	-
	POPTR_0014s09730	Pt0014s09730	PtRSp31a	PtRS29a	28877.1	243	2	4-71; 98-164	0		7	-
	POPTR_0015s13880	Pt0015s13880	PtRSp40	PtRS41	41244.2	355	2	3-70; 96-162	0		6	+
(7) SR45 subfamily (SR45)
Database URL
http://www.phytozome.net/
Basic characteristics of PtSR genes in P. trichocarpa [9]
Phytozome accession number	1Previous Nomenclature	Revised Nomenclature	Family	Gene Locus	2primary（CDS/bp）	Length of protein(aa)	Molecular weight（Da）	Introns	RRM	RRM location	RS	RS location	Zf-CCHC	Zf-CCHC location	pI	GARVY
Potri.005G024600	PtSR32	PtSR30	SR	Chr05:1826274-1832377	912	303	34555.3	13	2	8-74 112-174	1	170-303			10.66	-1.072
Potri.013G015500	PtSR34a	PtSR30a	SR	Chr13:979186-984891	897	298	33730.3	13	2	8-75 112-174	1	170-298			10.63	-0.984
Potri.012G021800	PtSR31	PtSR34	SR	Chr12:1925188-1929976	921	306	34057.1	12	2	9-76 126-188	1	179-229			10.04	-0.881
Potri.015G004600	PtSR29	PtSR34a	SR	Chr15:302664-306687	783	260	29312.5	13	2	9-76 115-177	1	168-260			10.55	-1.051
Potri.014G129900	PtSR33	PtSR35	SR	Chr14:9917077-9921853	897	298	33632.1	13	2	9-76 114-176	1	172-298			11.27	-1.233
Potri.T134200	PtSR34	PtSR35a	SR	scaffold_273:10063-15165	897	298	33645.1	12	2	9-76 112-174	1	170-298			11.17	-1.269
Potri.002G095800	/	PtSC34	SC	Chr02:6888639-6890999	708	235	27480.3	6	1	18-87	1	100-207			10.51	-1.479
Potri.005G165400	/	PtSC34a	SC	Chr05:17199708-17203979	813	270	31141.2	9	1	18-87	1	100-150			10.65	-1.568
Potri.T125700	/	PtSC35	SC	scaffold_222:57228-59054	777	258	30059.2	8	1	18-88	1	85-212			11.32	-1.551
Potri.019G050600	/	PtRSZ21	RSZ	Chr19:7580057-7584956	543	180	20462.6	4	1	4-61	1	104-180	1	92-107	10.97	-1.279
Potri.006G272400	PtRSZ21	PtRSZ22	RSZ	Chr06:27350116-27351668	564	187	21035.2	5	1	4-61	1	108-187	1	96-111	11.3	-1.331
Potri.018G009100	PtRSZ22	PtRSZ22a	RSZ	Chr18:629703-633561	597	198	21757.8	5	1	4-61	1	111-198	1	99-114	11.36	-1.317
Potri.002G153600	PtRS31	PtRS40	RS	Chr02:11579941-11584384	747	248	29361.4	5	2	4-62 96-158	1	197-248			9.9	-1.404
Potri.014G076600	PtRS30	PtRS41	RS	Chr14:6194833-6198402	750	249	29747.8	4	2	4-62 97-159	1	199-249			10.05	-1.512
Potri.006G197000	/	PtSCL25	SCL	Chr06:21258904-21261374	639	212	24903.6	4	1	40-109	1	139-212			10.76	-1.365
Potri.016G062500	/	PtSCL26	SCL	Chr16:4391378-4394340	603	200	23467.2	5	1	40-109	1	118-200			11.02	-1.339
Potri.008G196700	/	PtSCL28	SCL	Chr08:13733409-13738635	741	246	28956.9	6	1	50-120	2	3-53 120-198			11.54	-1.772
Potri.010G026100	/	PtSCL28a	SCL	Chr10:3670282-3674640	759	252	29460.6	6	1	50-120	2	3-53 141-200			11.45	-1.71
Potri.008G056600	PtSCL31	PtSCL30	SCL	Chr08:3350767-3354987	825	274	31348.6	7	1	46-114	1	113-183			11.32	-1.384
Potri.010G203200	PtSCL31a	PtSCL30a	SCL	Chr10:19472397-19476713	822	273	30897	7	1	45-114	1	112-182			11.16	-1.355
Potri.001G006400	PtSCL32	PtSCL33	SCL	Chr01:435622-439912	735	244	28728.9	5	1	28-107	1	116-224			11.63	-1.695
Potri.003G218600	PtSCL29	PtSCL33a	SCL	Chr03:21452725-21457689	738	245	28584.8	5	1	28-107	1	116-227			11.47	-1.568
Potri.006G215200	PtRS2Z34	PtRS2Z32	RS2Z	Chr06:22873640-22877012	882	293	33777	6	1	13-74	1	125-273	2	100-115 121-138	10.18	-1.636
Potri.016G081700	PtRS2Z33	PtRS2Z33	RS2Z	Chr16:6333027-6337009	873	290	33419.6	6	1	13-74	2	125-197 208-270	2	100-115 121-138	10.13	-1.677
References
Database URL
http://www.phytozome.net/

## Sheet: Vitis vinifera
	The detailed information of VvSRs [10]
Subfamily name
(a) Common to plants and animals	Database Accession	Temp OTU Label	Tentative Nomenclature	Revised Nomenclature	Molecular Weight	Protein Length	# RRM(s)	RRM Location	# Zinc Finger(s)	Zn Fing. Location	# Introns	Strand
(1) SR subfamily （SF2/ASF）	Vvinifera|GSVIVT00027992001|chr7|GSVIVT00027992001	Vv27992001	VvSRp34	VvSR37	37011.1	329	2	8-78; 112-183	0		11	+
	Vvinifera|GSVIVT00037180001|chr16|GSVIVT00037180001	Vv37180001	VvSRp34a	VvSR23	22973.9	201	2	8-78; 113-182	0		8	-
(2) RSZ subfamily （9G8）
(3) SC subfamily （SC35）	Vvinifera|GSVIVT00015240001|chr18|GSVIVT00015240001	Vv15240001	VvSC35	VvSC30	29815.9	257	1	17-90	0		7	-
(b) Plant-specific subfamilies
(4) SCL subfamily (SCL)	Vvinifera|GSVIVT00024777001|chr6|GSVIVT00024777001	Vv24777001	VvSCL25	VvSCL32	31668.4	240	1	39-148	0		7	+
(5) RS2Z subfamily （RS2Z)	Vvinifera|GSVIVT00023097001|chr8|GSVIVT00023097001	Vv23097001	VvRSZ33-1	VvRS2Z32	32437.8	283	1	12-77	2	104-120; 126-142	8	+
	Vvinifera|GSVIVT00029498001|chr13|GSVIVT00029498001	Vv29498001	VvRSZ33-2	VvRS2Z33	32728.8	288	1	12-77	2	103-119; 125-141	7	-
(6) RS subfamily （RS）	Vvinifera|GSVIVT00008658001|chrUn_random|GSVIVT00008658001	Vv8658001	VvRSp31	VvRS22	21994.8	185	2	3-70; 94-160	0		4	-
	Vvinifera|GSVIVT00026247001|chr15|GSVIVT00026247001	Vv26247001	VvRSp33	VvRS29	29257.5	248	2	3-70; 96-162	0		5	+
(7) SR45 subfamily (SR45)	Vvinifera|GSVIVT00025760001|chr19|GSVIVT00025760001	Vv25760001	VvSR45	VvSR45	45538.4	411	1	103-176	0		12	-
Database URL
http://www.phytozome.net/

## Sheet: Summary
Species	(a) Common to plants and animals			(b) Plant-specific subfamilies				total
	(1) SR subfamily （SF2/ASF）	(2) RSZ subfamily （9G8）	(3) SC subfamily （SC35）	(4) SCL subfamily (SCL)	(5) RS2Z subfamily （RS2Z)	(6) RS subfamily （RS）	(7) SR45 subfamily (SR45)
Oryza sativa	4	3	3	6	4	2	2	24
Brachypodium distachyon	3	1	2	4	3	3	2	18
Zea mays	3	3	3	4	4	2	2	21
Triticum aestivum	10	3	2	11	6	3	5	40
Sorghum bicolor	3	3	3	4	3	3	1	20
Arabidopsis thaliana	4	3	1	4	2	4	1	19
Glycine max	4	4	1	7	4	5	1	26
Populus trichocarpa	6	2	0	4	2	6	0	20
Vitis vinifera	2	0	1	1	2	2	1	9
The subfamily names common to plants and animals in the brackets come from Mammals.
