# Supplementary material for: Regulatory Network of Serine/Arginine-Rich (SR) Proteins: The Molecular Mechanism and Physiological Function in Plants
Source: Int J Mol Sci. 2022 Sep 5;23(17):10147. doi: 10.3390/ijms231710147 (PMC9456285; doi:10.3390/ijms231710147)
Supplement: Supplementary file 1 [file ijms-23-10147-s001.zip › Table S2 Interaction network of SR proteins.xlsx]

## Sheet: AtSCL30(At3g55460)
	Interaction network of AtSCL30
No.	Interactor	Role	Organism	Experimental Evidence Code	Dataset	Throughput	HTP Score	Curated By	More	Aliases	Description
1	AME3	HIT	A. thaliana (Columbia)	Two-hybrid	[48]	High	-	BioGRID	-	F4D11_140, AT4G32660, F4D11.140	protein kinase AME3
2	AT1G60650	BAIT	A. thaliana (Columbia)	Two-hybrid	[48]	High	-	BioGRID	-	F8A5.17, F8A5_17, AT1G60650	RNA-binding protein RZ-1B
3	AT1G71020	BAIT	A. thaliana (Columbia)	Two-hybrid	[48]	High	-	BioGRID	-	F23N20_1, F23N20.1, AT1G71020	ARM repeat superfamily protein
4	AT2G43370	BAIT	A. thaliana (Columbia)	Reconstituted Complex	[40]	Low	-	BioGRID	-	T1O24.11, AT2G43370	RNA-binding (RRM/RBD/RNP motifs) family protein
		BAIT	A. thaliana (Columbia)	Two-hybrid	[48]	High	-	BioGRID	-
5	AT3G63400	BAIT	A. thaliana (Columbia)	Two-hybrid	[16]	Low	-	BioGRID	-	AT3G63400	cyclophilin-like peptidyl-prolyl cis-trans isomerase family protein
		BAIT	A. thaliana (Columbia)	Reconstituted Complex	[16]	Low	-	BioGRID	-
6	AT4G30840	BAIT	A. thaliana (Columbia)	Affinity Capture-MS	[34]	High	-	BioGRID	-	F6I18.250, AT4G30840, F6I18_250	transducin/WD40 domain-containing protein
7	AT4G32420	BAIT	A. thaliana (Columbia)	Two-hybrid	[16]	Low	-	BioGRID	-	F8B4.120, F8B4_120, AT4G32420	cyclophilin-like peptidyl-prolyl cis-trans isomerase family protein
8	AT5G04280	HIT	A. thaliana (Columbia)	Two-hybrid	[48]	High	-	BioGRID	-	T19N18.10, AT5G04280, T19N18_10	zinc finger-containing glycine-rich RNA-binding protein 1C
9	AT5G25490	HIT	A. thaliana (Columbia)	Two-hybrid	[48]	High	-	BioGRID	-	T14C9_30, T14C9.30, AT5G25490	Ran BP2/NZF zinc finger-like superfamily protein
10	ATSRP30(SR30)	HIT	A. thaliana (Columbia)	Reconstituted Complex	[21]	Low	-	BioGRID	-	T12M4.19, T12M4_19, AT1G09140, ATSRP30.2, ATSRP30.1, SERINE-ARGININE PROTEIN 30	serine-arginine rich RNA binding protein
11	CYP59	BAIT	A. thaliana (Columbia)	Reconstituted Complex	[43]	Low	-	BioGRID	-	ATCYP59, AT1G53720, F22G10_24, F22G10.24, CYCLOPHILIN 59	cyclophilin 59
12	RSZ33	BAIT	A. thaliana (Columbia)	Two-hybrid	[18]	Low	-	BioGRID	-	F3G5_13, F3G5.13, ATRSZ33, AT2G37340, ARGININE/SERINE-RICH ZINC KNUCKLE-CONTAINING PROTEIN 33	arginine/serine-rich zinc knuckle-containing protein 33
		BAIT	A. thaliana (Columbia)	Reconstituted Complex	[18]	Low	-	BioGRID	-
		HIT	A. thaliana (Columbia)	Reconstituted Complex	[18]	Low	-	BioGRID	-
		BAIT	A. thaliana (Columbia)	Two-hybrid	[48]	High	-	BioGRID	-
13	RSZP21	HIT	A. thaliana (Columbia)	Reconstituted Complex	[21]	Low	-	BioGRID	-	SRZ21, SRZ-21, T23E23.2, T23E23_2, AT1G23860, RS-containing zinc finger protein 21	serine/arginine-rich splicing factor RSZ21
14	SC35	BAIT	A. thaliana (Columbia)	Reconstituted Complex	[21]	Low	-	BioGRID	-	MSJ1_4, ATSC35, MSJ1.4, AT5G64200, ortholog of human splicing factor SC35, THALIANA ORTHOLOG OF HUMAN SPLICING FACTOR SC35	SC35-like splicing factor
15	SCL28	BAIT	A. thaliana (Columbia)	Reconstituted Complex	[21]	Low	-	BioGRID	-	F17K4_60, F17K4.60, AT5G18810, SC35-like splicing factor 28	SC35-like splicing factor 28
		HIT	A. thaliana (Columbia)	Reconstituted Complex	[21]	Low	-	BioGRID	-
16	SCL30	HIT	A. thaliana (Columbia)	Two-hybrid	[48]	High	-	BioGRID	-	AT3G55460, SC35-like splicing factor 30	SC35-like splicing factor 30
		HIT	A. thaliana (Columbia)	Reconstituted Complex	[21]	Low	-	BioGRID	-
17	SCL30A	HIT	A. thaliana (Columbia)	Reconstituted Complex	[21]	Low	-	BioGRID	-
		BAIT	A. thaliana (Columbia)	Reconstituted Complex	[21]	Low	-	BioGRID	-	AT3G13570, SC35-like splicing factor 30A	SC35-like splicing factor 30A
18	SR1(SR34)	HIT	A. thaliana (Columbia)	Reconstituted Complex	[21]	Low	-	BioGRID	-	SRP34, ATSRP34, F22D16.16, AT1G02840, F22D16_16	Pre-mRNA-splicing factor SF2
19	SR33(SCL33)	BAIT	A. thaliana (Columbia)	Reconstituted Complex	[21]	Low	-	BioGRID	-	SCL33, ATSCL33, F7A10.27, F7A10.26, F7A10_26, AT1G55310, SC35-LIKE SPLICING FACTOR 33	SC35-like splicing factor 33
20	SRZ-22	BAIT	A. thaliana (Columbia)	FRET	[36]	Low	-	BioGRID	-	SRZ22, RSZP22, AT4G31580, F28M20.230, F28M20_230, serine/arginine-rich 22, RS-CONTAINING ZINC FINGER 22	protein serine/arginine-rich 22
21	U2AF35B	HIT	A. thaliana (Columbia)	Two-hybrid	[48]	High	-	BioGRID	-	MJB21.20, MJB21_20, AT5G42820, ATU2AF35B	Splicing factor U2af small subunit B

## Sheet: AtSR30(At1g09140)
Interaction network of AtSR30
No.	Interactor	Role	Organism	Experimental Evidence Code	Dataset	Throughput	HTP Score	Curated By	More	Aliases	Description
1	AT1G60650	HIT	A. thaliana (Columbia)	Two-hybrid	[48]	High	-	BioGRID	-	F8A5.17, F8A5_17, AT1G60650	RNA-binding protein RZ-1B
2	AT2G29210	HIT	A. thaliana (Columbia)	Two-hybrid	[48]	High	-	BioGRID	-	F16P2_41, F16P2.41, AT2G29210	splicing factor PWI domain-containing protein
3	AT2G43370	BAIT	A. thaliana (Columbia)	Reconstituted Complex	[40]	Low	-	BioGRID	-	T1O24.11, AT2G43370	RNA-binding (RRM/RBD/RNP motifs) family protein
4	AT5G04280	HIT	A. thaliana (Columbia)	Two-hybrid	[48]	High	-	BioGRID	-	T19N18.10, AT5G04280, T19N18_10	zinc finger-containing glycine-rich RNA-binding protein 1C
5	AT5G52530	HIT	A. thaliana (Columbia)	Two-hybrid	[48]	High	-	BioGRID	-	T4M5_4, T4M5.4, AT5G52530	dentin sialophosphoprotein-related protein
6	ATRSP41	HIT	A. thaliana (Columbia)	Two-hybrid	[48]	High	-	BioGRID	-	MSG15.12, MSG15_12, AT5G52040, ARGININE/SERINE-RICH SPLICING FACTOR	arginine/serine-rich-splicing factor RSP41
7	CYP59	BAIT	A. thaliana (Columbia)	Reconstituted Complex	[43]	Low	-	BioGRID	-	ATCYP59, AT1G53720, F22G10_24, F22G10.24, CYCLOPHILIN 59	cyclophilin 59
8	RSZ32	HIT	A. thaliana (Columbia)	Co-fractionation	[38]	High	0.6818	BioGRID		AT3G53500	serine/arginine-rich splicing factor RS2Z32
9	RSZ33	HIT	A. thaliana (Columbia)	Co-fractionation	[38]	High	0.6818	BioGRID		F3G5_13, F3G5.13, ATRSZ33, AT2G37340, ARGININE/SERINE-RICH ZINC KNUCKLE-CONTAINING PROTEIN 33	arginine/serine-rich zinc knuckle-containing protein 33
10	SCL28	BAIT	A. thaliana (Columbia)	Reconstituted Complex	[21]	Low	-	BioGRID	-	F17K4_60, F17K4.60, AT5G18810, SC35-like splicing factor 28	SC35-like splicing factor 28
11	SCL30	BAIT	A. thaliana (Columbia)	Reconstituted Complex	[21]	Low	-	BioGRID	-	AT3G55460, SC35-like splicing factor 30	SC35-like splicing factor 30
12	SCL30A	BAIT	A. thaliana (Columbia)	Reconstituted Complex	[21]	Low	-	BioGRID	-	AT3G13570, SC35-like splicing factor 30A	SC35-like splicing factor 30A
13	SRP34A	HIT	A. thaliana (Columbia)	Co-fractionation	[38]	High	0.6871	BioGRID		AT3G49430, SER/ARG-rich protein 34A	SER/ARG-rich protein 34A
14	U1-70K	HIT	A. thaliana (Columbia)	Two-hybrid	[48]	High	-	BioGRID	-	U1SNRNP, AT3G50670, U1SNRNP-SPECIFIC PROTEIN, U1 SNRNP 70K TRUNCATED PROTEIN, U1 ... more	U1 small nuclear ribonucleoprotein-70K

## Sheet: AtRSZ22(At4g31580)
Interaction network of AtRSZ22
No.	Interactor	Role	Organism	Experimental Evidence Code	Dataset	Throughput	HTP Score	Curated By	More	Aliases	Description
1	ARF19	BAIT	A. thaliana (Columbia)	Two-hybrid	[33]	High	-	BAR		IAA22, ARF11, T29M8_9, T29M8.9, AT1G19220, AUXIN RESPONSE FACTOR11, auxin response 19, indole-3-acetic acid inducible 22	auxin response factor 19
2	AT2G18740	HIT	A. thaliana (Columbia)	Co-fractionation	[38]	High	0.5459	BioGRID		MSF3.12, MSF3_12, AT2G18740	putative small nuclear ribonucleoprotein
3	AT2G40650	BAIT	A. thaliana (Columbia)	Co-fractionation	[38]	High	0.5497	BioGRID		T7D17.17, T7D17_17, AT2G40650	pre-mRNA-splicing factor 38A
4	AT3G07500	BAIT	A. thaliana (Columbia)	Two-hybrid	[33]	High	-	BAR		AT3G07500	far-red impaired responsive 1-like protein
5	AT3G47120	BAIT	A. thaliana (Columbia)	Two-hybrid	[33]	High	-	BAR		AT3G47120	RNA recognition motif and zinc finger domain-containing protein
6	AT4G11080	BAIT	A. thaliana (Columbia)	Two-hybrid	[33]	High	-	BAR		T22B4.60, T22B4_60, AT4G11080	HMG (high mobility group) box protein
7	AT4G30330	HIT	A. thaliana (Columbia)	Co-fractionation	[38]	High	0.5459	BioGRID		AT4G30330, F17I23_330, F17I23.330	small nuclear ribonucleoprotein E
8	FC2	BAIT	A. thaliana (Columbia)	Reconstituted Complex	[44]	Low	-	BioGRID	-	AFC2, AME1, AT4G24740, F22K18_60, F22K18.60, FUS3-complementing gene 2, CLK/STY (LAMMER-TYPE) KINASE	LAMMER-type protein kinase AFC2
9	GATA6	BAIT	A. thaliana (Columbia)	Two-hybrid	[33]	High	-	BAR		AT3G51080, GATA transcription factor 6	GATA transcription factor 6
10	IAA5	BAIT	A. thaliana (Columbia)	Two-hybrid	[33]	High	-	BAR		AUX2-27, T16N11.9, T16N11_9, AT1G15580, ATAUX2-27, AUXIN-INDUCIBLE 2-27, indole-3-acetic acid inducible	auxin-responsive protein IAA5
11	PAP1	BAIT	A. thaliana (Columbia)	Two-hybrid	[33]	High	-	BAR		SIAA1, MYB75, ATMYB75, F25P12_92, AT1G56650, F25P12.92, MYB DOMAIN PROTEIN 75, PROTEIN 75, phosphatidic acid phosphatase 1, production of anthocyanin pigment 1, SUC-INDUCED ANTHOCYANIN ACCUMULATION 1	transcription factor MYB75
12	RSZ33	BAIT	A. thaliana (Columbia)	Two-hybrid	[18]	Low	-	BioGRID	-	F3G5_13, F3G5.13, ATRSZ33, AT2G37340, ARGININE/SERINE-RICH ZINC KNUCKLE-CONTAINING PROTEIN 33	arginine/serine-rich zinc knuckle-containing protein 33
13	RSZP21	HIT	A. thaliana (Columbia)	Co-fractionation	[38]	High	0.5348	BioGRID		SRZ21, SRZ-21, T23E23.2, T23E23_2, AT1G23860, RS-containing zinc finger protein 21	serine/arginine-rich splicing factor RSZ21
14	SCL30	HIT	A. thaliana (Columbia)	FRET	[36]	Low	-	BioGRID	-	AT3G55460, SC35-like splicing factor 30	SC35-like splicing factor 30
15	SCL30A	HIT	A. thaliana (Columbia)	FRET	[36]	Low	-	BioGRID	-	AT3G13570, SC35-like splicing factor 30A	SC35-like splicing factor 30A
16	SRZ-22	HIT	A. thaliana (Columbia)	FRET	[36]	Low	-	BioGRID	-	SRZ22, RSZP22, AT4G31580, F28M20.230, F28M20_230, serine/arginine-rich 22, RS-CONTAINING ZINC FINGER 22	protein serine/arginine-rich 22
17	TCP16	BAIT	A. thaliana (Columbia)	Two-hybrid	[33]	High	-	BAR		AT3G45150, TCP domain protein 16	transcription factor TCP16
18	TIP	HIT	A. thaliana (Columbia)	Two-hybrid	[33]	High	-	BAR		ANAC091, AT5G24590, TCV-interacting protein, Arabidopsis NAC domain containing protein 91	TCV-interacting protein
19	U1-70K	BAIT	A. thaliana (Columbia)	Two-hybrid	[45]	Low	-	BioGRID	-	U1SNRNP, AT3G50670, U1SNRNP-SPECIFIC PROTEIN, U1 SNRNP 70K TRUNCATED PROTEIN	U1 small nuclear ribonucleoprotein-70K
		BAIT	A. thaliana (Columbia)	Reconstituted Complex	[45]	Low	-	BioGRID	-

## Sheet: AtSR34a(At3g49430)
Interaction network of AtSR34a								Interaction network of AtSR34a
No.	Interactor	Role	Organism	Experimental Evidence Code	Dataset	Throughput	HTP Score	Curated By	More	Aliases	Description
1	AT1G67580	BAIT	A. thaliana (Columbia)	Affinity Capture-MS	[32]	High	-	BioGRID	-	F12B7_13, F12B7.13, AT1G67580	putative serine/threonine protein kinase
2	AT4G02430	BAIT	A. thaliana (Columbia)	Co-fractionation	[38]	High	0.6871	BioGRID		T14P8_21, T14P8.21, AT4G02430	serine/arginine-rich protein splicing factor 34B
3	AT5G08565	HIT	A. thaliana (Columbia)	Co-fractionation	[38]	High	0.6155	BioGRID		AT5G08565	transcription elongation factor SPT4-1
4	ATARCA	BAIT	A. thaliana (Columbia)	Two-hybrid	[42]	High	-	BioGRID	-	RACK1A, T10F20.9, AT1G18080, RACK1A_AT, WD-40 REPEAT PROTEIN ATARCA, RECEPTOR FOR ... more	guanine nucleotide-binding protein subunit beta-like protein A
5	ATSRP30	BAIT	A. thaliana (Columbia)	Co-fractionation	[38]	High	0.6871	BioGRID		T12M4.19, T12M4_19, AT1G09140, ATSRP30.2, ATSRP30.1, SERINE-ARGININE PROTEIN 30	serine-arginine rich RNA binding protein
6	SPT42	HIT	A. thaliana (Columbia)	Co-fractionation	[38]	High	0.6155	BioGRID		MBK5.15, MBK5_15, AT5G63670, SPT4 homolog 2	transcription elongation factor SPT4-2
7	SR1	BAIT	A. thaliana (Columbia)	Co-fractionation	[38]	High	0.6871	BioGRID		SRP34, ATSRP34, F22D16.16, AT1G02840, F22D16_16	Pre-mRNA-splicing factor SF2
8	SR45	BAIT	A. thaliana (Columbia)	Affinity Capture-MS	[28]	Low	-	BioGRID	-	RNPS1, F19K19_9, F19K19.9, AT1G16610, arginine/serine-rich 45, ARGININE/SERINE-RICH PROTEIN SR45	protein arginine/serine-rich 45
		BAIT	A. thaliana (Columbia)	Affinity Capture-MS	[28]	Low	-	BioGRID	-
9	UBQ3	BAIT	A. thaliana (Columbia)	Affinity Capture-MS	[41]	High	-	BioGRID	-	AT5G03240, F15A17_270, F15A17.270, polyubiquitin 3, POLYUBIQUITIN 3 PROTEIN	polyubiquitin 3

## Sheet: AtSR45(At1g16610)
Interaction network of AtSR45			Interaction network of AtSR45
No.	Interactor	Role	Organism	Experimental Evidence Code	Dataset	Throughput	HTP Score	Curated By	More	Aliases	Description
1	AT1G07350	BAIT	A. thaliana (Columbia)	Two-hybrid	[15]	Low	-	BioGRID	-	F22G5_31, F22G5.31, AT1G07350	serine/arginine rich-like protein SR45a
		BAIT	A. thaliana (Columbia)	PCA	[15]	Low	-		-
2	AT1G10580	HIT	A. thaliana (Columbia)	Affinity Capture-MS	[28]	Low	-	BioGRID	-	T10O24.21, AT1G10580, T10O24_21	transducin/WD40 repeat-like superfamily protein
		HIT	A. thaliana (Columbia)	Affinity Capture-MS	[28]	Low	-	BioGRID	-
3	AT1G68185	BAIT	A. thaliana (Columbia)	Two-hybrid	[46]	Low	-	BioGRID	-	AT1G68185	ubiquitin-related protein
4	AT2G43770	HIT	A. thaliana (Columbia)	Affinity Capture-MS	[28]	Low	-	BioGRID	-	AT2G43770, F18O19.12	transducin/WD40 repeat-like superfamily protein
		HIT	A. thaliana (Columbia)	Affinity Capture-MS	[28]	Low	-	BioGRID	-
5	AT3G24740	HIT	A. thaliana (Columbia)	Two-hybrid	[48]	High	-	BioGRID	-	AT3G24740	hypothetical protein
6	AT4G39680	BAIT	A. thaliana (Columbia)	Affinity Capture-MS	[49]	High	-	BioGRID		T19P19.70, T19P19_70, AT4G39680	SAP domain-containing protein
7	ATU2AF35A	HIT	A. thaliana (Columbia)	Reconstituted Complex	[47]	Low	-	BioGRID	-	T22C5.30, AT1G27650	splicing factor U2af small subunit A
		HIT	A. thaliana (Columbia)	PCA	[47]	Low	-	BioGRID	-
8	MEE5	HIT	A. thaliana (Columbia)	Affinity Capture-MS	[28]	Low	-	BioGRID	-	CLO, GFA1, CLOTHO, F9P14_8, F9P14.8, AT1G06220, GAMETOPHYTE FACTOR 1, MATERNAL EMBRYO ARREST 5	splicing factor Snu114-like protein GFA1
		HIT	A. thaliana (Columbia)	Affinity Capture-MS	[28]	Low	-	BioGRID	-
9	RSZP21	HIT	A. thaliana (Columbia)	Affinity Capture-MS	[28]	Low	-	BioGRID	-	SRZ21, SRZ-21, T23E23.2, T23E23_2, AT1G23860, RS-containing zinc finger protein 21	serine/arginine-rich splicing factor RSZ21
		HIT	A. thaliana (Columbia)	Affinity Capture-MS	[28]	Low	-	BioGRID	-
10	SKIP	BAIT	A. thaliana (Columbia)	FRET	[30]	Low	-	BioGRID	-	T14N5.5, T14N5_5, AT1G77180	putative transcription factor SKIP
11	SR1(SR34)	HIT	A. thaliana (Columbia)	Affinity Capture-MS	[28]	Low	-	BioGRID	-	SRP34, ATSRP34, F22D16.16, AT1G02840, F22D16_16	Pre-mRNA-splicing factor SF2
		HIT	A. thaliana (Columbia)	Affinity Capture-MS	[28]	Low	-	BioGRID	-
12	SR33(SCL33,)	BAIT	A. thaliana (Columbia)	Two-hybrid	[44]	Low	-	BioGRID	-	SCL33, ATSCL33, F7A10.27, F7A10.26, F7A10_26, AT1G55310, SC35-LIKE SPLICING FACTOR 33	SC35-like splicing factor 33
		BAIT	A. thaliana (Columbia)	Reconstituted Complex	[44]	Low	-	BioGRID	-
		HIT	A. thaliana (Columbia)	Affinity Capture-MS	[28]	Low	-	BioGRID	-
		HIT	A. thaliana (Columbia)	Affinity Capture-MS	[28]	Low	-	BioGRID	-
13	SRP34A	HIT	A. thaliana (Columbia)	Affinity Capture-MS	[28]	Low	-	BioGRID	-	AT3G49430, SER/ARG-rich protein 34A	SER/ARG-rich protein 34A
		HIT	A. thaliana (Columbia)	Affinity Capture-MS	[28]	Low	-	BioGRID	-
14	SUA	HIT	A. thaliana (Columbia)	Two-hybrid	[48]	High	-	BioGRID	-	AT3G54230, suppressor of abi3-5	splicing factor suppressor of abi3-5
15	U1-70K	HIT	A. thaliana (Columbia)	Two-hybrid	[47]	Low	-	BioGRID	-	U1SNRNP, AT3G50670, U1SNRNP-SPECIFIC PROTEIN, U1 SNRNP 70K TRUNCATED PROTEIN, U1 nuclear ribonucleoprotein-70K	U1 small nuclear ribonucleoprotein-70K
		HIT	A. thaliana (Columbia)	Two-hybrid	[44]	Low	-	BioGRID	-
		BAIT	A. thaliana (Columbia)	Reconstituted Complex	[44]	Low	-	BioGRID	-
16	U2AF35B	HIT	A. thaliana (Columbia)	Two-hybrid	[47]	Low	-	BioGRID	-	MJB21.20, MJB21_20, AT5G42820, ATU2AF35B	Splicing factor U2af small subunit B
		HIT	A. thaliana (Columbia)	Reconstituted Complex	[47]	Low	-	BioGRID	-
		HIT	A. thaliana (Columbia)	PCA	[47]	Low	-	BioGRID	-
17	UBQ3	BAIT	A. thaliana (Columbia)	Affinity Capture-MS	[41]	High	-	BioGRID	-	AT5G03240, F15A17_270, F15A17.270, polyubiquitin 3, POLYUBIQUITIN 3 PROTEIN	polyubiquitin 3

## Sheet: AtSR34(At1g02840)
Interaction network of AtSR34
No.	Interactor	Role	Organism	Experimental Evidence Code	Dataset	Throughput	HTP Score	Curated By	More	Aliases	Description
1	AT2G43370	BAIT	A. thaliana (Columbia)	Reconstituted Complex	[40]	Low	-	BioGRID	-	T1O24.11, AT2G43370	RNA-binding (RRM/RBD/RNP motifs) family protein
2	AT3G63400	BAIT	A. thaliana (Columbia)	Two-hybrid	[16]	Low	-	BioGRID	-	AT3G63400	cyclophilin-like peptidyl-prolyl cis-trans isomerase family protein
		BAIT	A. thaliana (Columbia)	Reconstituted Complex	[16]	Low	-	BioGRID	-
3	AT4G32420	BAIT	A. thaliana (Columbia)	Two-hybrid	[16]	Low	-	BioGRID	-	F8B4.120, F8B4_120, AT4G32420	cyclophilin-like peptidyl-prolyl cis-trans isomerase family protein
4	AT5G62600	BAIT	A. thaliana (Columbia)	Two-hybrid	[29]	Low	-	BioGRID	-	K19B1.1, K19B1_1, AT5G62600	nuclear importer of serine-arginine rich protein
		BAIT	A. thaliana (Columbia)	Co-localization	[29]	Low	-	BioGRID	-
5	CBL2	HIT	A. thaliana (Columbia)	Two-hybrid	[37]	Low	-	BioGRID	-	ATCBL2, MDA7_3, MDA7.3, AT5G55990, calcineurin B-like protein 2	calcineurin B-like protein 2
		HIT	A. thaliana (Columbia)	Reconstituted Complex	[37]	Low	-	BioGRID	-
6	CYP59	BAIT	A. thaliana (Columbia)	Reconstituted Complex	[43]	Low	-	BioGRID	-	ATCYP59, AT1G53720, F22G10_24, F22G10.24, CYCLOPHILIN 59	cyclophilin 59
7	RSZ32	HIT	A. thaliana (Columbia)	Co-fractionation	[38]	High	0.6818	BioGRID		AT3G53500	serine/arginine-rich splicing factor RS2Z32
8	RSZ33	HIT	A. thaliana (Columbia)	Co-fractionation	[38]	High	0.6818	BioGRID		F3G5_13, F3G5.13, ATRSZ33, AT2G37340, ARGININE/SERINE-RICH ZINC KNUCKLE-CONTAINING PROTEIN 33	arginine/serine-rich zinc knuckle-containing protein 33
		BAIT	A. thaliana (Columbia)	Two-hybrid	[18]	Low	-	BioGRID	-
		BAIT	A. thaliana (Columbia)	Reconstituted Complex	[18]	Low	-	BioGRID	-
		BAIT	A. thaliana (Columbia)	Reconstituted Complex	[21]	Low	-	BioGRID	-
9	RSZP21	BAIT	A. thaliana (Columbia)	Reconstituted Complex	[21]	Low	-	BioGRID	-	SRZ21, SRZ-21, T23E23.2, T23E23_2, AT1G23860, RS-containing zinc finger protein 21	serine/arginine-rich splicing factor RSZ21
10	SCL28	BAIT	A. thaliana (Columbia)	Reconstituted Complex	[21]	Low	-	BioGRID	-	F17K4_60, F17K4.60, AT5G18810, SC35-like splicing factor 28	SC35-like splicing factor 28
11	SCL30	BAIT	A. thaliana (Columbia)	Reconstituted Complex	[21]	Low	-	BioGRID	-	AT3G55460, SC35-like splicing factor 30	SC35-like splicing factor 30
12	SCL30A	BAIT	A. thaliana (Columbia)	Reconstituted Complex	[21]	Low	-	BioGRID	-	AT3G13570, SC35-like splicing factor 30A	SC35-like splicing factor 30A
13	SR45	BAIT	A. thaliana (Columbia)	Affinity Capture-MS	[28]	Low	-	BioGRID	-	RNPS1, F19K19_9, F19K19.9, AT1G16610, arginine/serine-rich 45, ARGININE/SERINE-RICH PROTEIN SR45	protein arginine/serine-rich 45
		BAIT	A. thaliana (Columbia)	Affinity Capture-MS	[28]	Low	-	BioGRID	-
14	SRP34A	HIT	A. thaliana (Columbia)	Co-fractionation	[38]	High	0.6871	BioGRID		AT3G49430, SER/ARG-rich protein 34A	SER/ARG-rich protein 34A
15	UBQ3	BAIT	A. thaliana (Columbia)	Affinity Capture-MS	[41]	High	-	BioGRID	-	AT5G03240, F15A17_270, F15A17.270, polyubiquitin 3, POLYUBIQUITIN 3 PROTEIN	polyubiquitin 3

## Sheet: AtSCL28(At5g18810)
Interaction networkof AtSCL28
No.	Interactor	Role	Organism	Experimental Evidence Code	Dataset	Throughput	HTP Score	Curated By	More	Aliases	Description
1	AT1G07350	BAIT	A. thaliana (Columbia)	Two-hybrid	[15]	Low	-	BioGRID	-	F22G5_31, F22G5.31, AT1G07350	serine/arginine rich-like protein SR45a
2	AT2G43370	BAIT	A. thaliana (Columbia)	Reconstituted Complex	[40]	Low	-	BioGRID	-	T1O24.11, AT2G43370	RNA-binding (RRM/RBD/RNP motifs) family protein
3	AT3G63400	BAIT	A. thaliana (Columbia)	Two-hybrid	[16]	Low	-	BioGRID	-	AT3G63400	cyclophilin-like peptidyl-prolyl cis-trans isomerase family protein
		BAIT	A. thaliana (Columbia)	Reconstituted Complex	[16]	Low	-	BioGRID	-
4	AT4G32420	BAIT	A. thaliana (Columbia)	Two-hybrid	[16]	Low	-	BioGRID	-	F8B4.120, F8B4_120, AT4G32420	cyclophilin-like peptidyl-prolyl cis-trans isomerase family protein
5	ATSRP30	HIT	A. thaliana (Columbia)	Reconstituted Complex	[21]	Low	-	BioGRID	-	T12M4.19, T12M4_19, AT1G09140, ATSRP30.2, ATSRP30.1, SERINE-ARGININE PROTEIN 30	serine-arginine rich RNA binding protein
6	CYP59	BAIT	A. thaliana (Columbia)	Reconstituted Complex	[43]	Low	-	BioGRID	-	ATCYP59, AT1G53720, F22G10_24, F22G10.24, CYCLOPHILIN 59	cyclophilin 59
7	RSZ33	BAIT	A. thaliana (Columbia)	Two-hybrid	[18]	Low	-	BioGRID	-	F3G5_13, F3G5.13, ATRSZ33, AT2G37340, ARGININE/SERINE-RICH ZINC KNUCKLE-CONTAINING PROTEIN 33	arginine/serine-rich zinc knuckle-containing protein 33
		BAIT	A. thaliana (Columbia)	Reconstituted Complex	[18]	Low	-	BioGRID	-
		HIT	A. thaliana (Columbia)	Reconstituted Complex	[18]	Low	-	BioGRID	-
8	RSZP21	HIT	A. thaliana (Columbia)	Reconstituted Complex	[21]	Low	-	BioGRID	-	SRZ21, SRZ-21, T23E23.2, T23E23_2, AT1G23860, RS-containing zinc finger protein 21	serine/arginine-rich splicing factor RSZ21
9	SCL28	HIT	A. thaliana (Columbia)	Reconstituted Complex	[21]	Low	-	BioGRID	-	F17K4_60, F17K4.60, AT5G18810, SC35-like splicing factor 28	SC35-like splicing factor 28
10	SCL30	HIT	A. thaliana (Columbia)	Reconstituted Complex	[21]	Low	-	BioGRID	-	AT3G55460, SC35-like splicing factor 30	SC35-like splicing factor 30
		BAIT	A. thaliana (Columbia)	Reconstituted Complex	[21]	Low	-	BioGRID	-
11	SCL30A	HIT	A. thaliana (Columbia)	Reconstituted Complex	[21]	Low	-	BioGRID	-	AT3G13570, SC35-like splicing factor 30A	SC35-like splicing factor 30A
		BAIT	A. thaliana (Columbia)	Reconstituted Complex	[21]	Low	-	BioGRID	-
12	SR1	HIT	A. thaliana (Columbia)	Reconstituted Complex	[21]	Low	-	BioGRID	-	SRP34, ATSRP34, F22D16.16, AT1G02840, F22D16_16	Pre-mRNA-splicing factor SF2
13	SR33	BAIT	A. thaliana (Columbia)	Reconstituted Complex	[21]	Low	-	BioGRID	-	SCL33, ATSCL33, F7A10.27, F7A10.26, F7A10_26, AT1G55310, SC35-LIKE SPLICING FACTOR 33	SC35-like splicing factor 33

## Sheet: AtRSp41(At5g52040)
Interaction network of AtRSp41
No.	Interactor	Role	Organism	Experimental Evidence Code	Dataset	Throughput	HTP Score	Curated By	More	Aliases	Description
1	AGO1	HIT	A. thaliana (Columbia)	Co-fractionation	[38]	High	0.5587	BioGRID		T1N15.2, T1N15_2, AT1G48410, ARGONAUTE 1	protein argonaute 1
2	AT1G06960	HIT	A. thaliana (Columbia)	Co-fractionation	[38]	High	0.524	BioGRID		F10K1_32, F10K1.32, AT1G06960	U2 small nuclear ribonucleoprotein B'' 2
3	AT2G05920	HIT	A. thaliana (Columbia)	Co-fractionation	[38]	High	0.5253	BioGRID		T6P5_12, T6P5.12, AT2G05920	Subtilase-like protein
4	AT2G33620	HIT	A. thaliana (Columbia)	Co-fractionation	[38]	High	0.5896	BioGRID		F4P9.39, F4P9_39, AT2G33620	AT hook motif DNA-binding family protein
5	AT2G40650	HIT	A. thaliana (Columbia)	Co-fractionation	[38]	High	0.5545	BioGRID		T7D17.17, T7D17_17, AT2G40650	pre-mRNA-splicing factor 38A
6	AT2G43770	HIT	A. thaliana (Columbia)	Co-fractionation	[38]	High	0.5949	BioGRID		AT2G43770, F18O19.12	transducin/WD40 repeat-like superfamily protein
7	AT4G31360	HIT	A. thaliana (Columbia)	Co-fractionation	[38]	High	0.6617	BioGRID		F8F16_180, AT4G31360, F8F16.180	selenium binding protein
8	AT5G44500	HIT	A. thaliana (Columbia)	Co-fractionation	[38]	High	0.5264	BioGRID		MFC16.18, MFC16_18, AT5G44500	small nuclear ribonucleoprotein family protein
9	ATSRP30	BAIT	A. thaliana (Columbia)	Two-hybrid	[48]	High	-	BioGRID	-	T12M4.19, T12M4_19, AT1G09140, ATSRP30.2, ATSRP30.1, SERINE-ARGININE PROTEIN 30	serine-arginine rich RNA binding protein
10	RH8	HIT	A. thaliana (Columbia)	Co-fractionation	[38]	High	0.5376	BioGRID		ATRH8, F6N23.6, F6N23_6, AT4G00660, RNAhelicase-like 8	DEAD-box ATP-dependent RNA helicase 8
11	RPT2A	BAIT	A. thaliana (Columbia)	Affinity Capture-MS	[35]	Low	-	BioGRID	-	AT4G29040, F19B15.70, F19B15_70, regulatory particle AAA-ATPase 2A, 26S PROTEASOME AAA-ATPASE RPT2A	regulatory particle AAA-ATPase 2A
12	RSZP21	BAIT	A. thaliana (Columbia)	Two-hybrid	[50]	High	-	BioGRID	-	SRZ21, SRZ-21, T23E23.2, T23E23_2, AT1G23860, RS-containing zinc finger protein 21	serine/arginine-rich splicing factor RSZ21
13	SAP18	HIT	A. thaliana (Columbia)	Co-fractionation	[38]	High	0.5582	BioGRID		ATSAP18, F17K2.17, AT2G45640, SIN3 ASSOCIATED POLYPEPTIDE 18, SIN3 associated polypeptide	histone deacetylase complex subunit SAP18
14	SMB	HIT	A. thaliana (Columbia)	Co-fractionation	[38]	High	0.5264	BioGRID		F9F13.90, F9F13_90, AT4G20440, small nuclear ribonucleoprotein associated protein B	small nuclear ribonucleoprotein associated protein B
15	STRS1	HIT	A. thaliana (Columbia)	Co-fractionation	[38]	High	0.5536	BioGRID		F5M6.3, AT1G31970, STRESS RESPONSE SUPPRESSOR 1	stress response suppressor 1
16	U2B''	HIT	A. thaliana (Columbia)	Co-fractionation	[38]	High	0.524	BioGRID		T9D9_7, T9D9.7, AT2G30260, U2 small nuclear ribonucleoprotein B	U2 small nuclear ribonucleoprotein B''

## Sheet: AtRSp40(At4g25500)
Interaction network of AtRSp40
No.	Interactor	Role	Organism	Experimental Evidence Code	Dataset	Throughput	HTP Score	Curated By	More	Aliases	Description
1	AGO1	HIT	A. thaliana (Columbia)	Co-fractionation	[38]	High	0.5587	BioGRID		T1N15.2, T1N15_2, AT1G48410, ARGONAUTE 1	protein argonaute 1
2	AT1G06960	HIT	A. thaliana (Columbia)	Co-fractionation	[38]	High	0.524	BioGRID		F10K1_32, F10K1.32, AT1G06960	U2 small nuclear ribonucleoprotein B'' 2
3	AT2G05920	HIT	A. thaliana (Columbia)	Co-fractionation	[38]	High	0.5253	BioGRID		T6P5_12, T6P5.12, AT2G05920	Subtilase-like protein
4	AT2G33620	HIT	A. thaliana (Columbia)	Co-fractionation	[38]	High	0.5896	BioGRID		F4P9.39, F4P9_39, AT2G33620	AT hook motif DNA-binding family protein
5	AT2G40650	HIT	A. thaliana (Columbia)	Co-fractionation	[38]	High	0.5545	BioGRID		T7D17.17, T7D17_17, AT2G40650	pre-mRNA-splicing factor 38A
6	AT2G43370	BAIT	A. thaliana (Columbia)	Reconstituted Complex	[40]	Low	-	BioGRID	-	T1O24.11, AT2G43370	RNA-binding (RRM/RBD/RNP motifs) family protein
7	AT2G43770	HIT	A. thaliana (Columbia)	Co-fractionation	[38]	High	0.5949	BioGRID		AT2G43770, F18O19.12	transducin/WD40 repeat-like superfamily protein
8	AT4G31360	HIT	A. thaliana (Columbia)	Co-fractionation	[38]	High	0.6617	BioGRID		F8F16_180, AT4G31360, F8F16.180	selenium binding protein
9	AT5G44500	HIT	A. thaliana (Columbia)	Co-fractionation	[38]	High	0.5264	BioGRID		MFC16.18, MFC16_18, AT5G44500	small nuclear ribonucleoprotein family protein
10	CYP59	BAIT	A. thaliana (Columbia)	Reconstituted Complex	[43]	Low	-	BioGRID	-	ATCYP59, AT1G53720, F22G10_24, F22G10.24, CYCLOPHILIN 59	cyclophilin 59
11	RH8	HIT	A. thaliana (Columbia)	Co-fractionation	[38]	High	0.5376	BioGRID		ATRH8, F6N23.6, F6N23_6, AT4G00660, RNAhelicase-like 8	DEAD-box ATP-dependent RNA helicase 8
	SAP18	HIT	A. thaliana (Columbia)	Co-fractionation	[38]	High	0.5582	BioGRID		ATSAP18, F17K2.17, AT2G45640, SIN3 ASSOCIATED POLYPEPTIDE 18, SIN3 associated polypeptide ... more	histone deacetylase complex subunit SAP18
	SMB	HIT	A. thaliana (Columbia)	Co-fractionation	[38]	High	0.5264	BioGRID		F9F13.90, F9F13_90, AT4G20440, small nuclear ribonucleoprotein associated protein B	small nuclear ribonucleoprotein associated protein B
	STRS1	HIT	A. thaliana (Columbia)	Co-fractionation	[38]	High	0.5536	BioGRID		F5M6.3, AT1G31970, STRESS RESPONSE SUPPRESSOR 1	stress response suppressor 1
	U2B''	HIT	A. thaliana (Columbia)	Co-fractionation	[38]	High	0.524	BioGRID		T9D9_7, T9D9.7, AT2G30260, U2 small nuclear ribonucleoprotein B	U2 small nuclear ribonucleoprotein B''
	UBQ3	BAIT	A. thaliana (Columbia)	Affinity Capture-MS	[39]	Low	-	BioGRID	-	AT5G03240, F15A17_270, F15A17.270, polyubiquitin 3, POLYUBIQUITIN 3 PROTEIN	polyubiquitin 3

## Sheet: AtSCL33(At1g55310)
Interaction network of AtSCL33
No.	Interactor	Role	Organism	Experimental Evidence Code	Dataset	Throughput	HTP Score	Curated By	More	Aliases	Description
1	CYP59	BAIT	A. thaliana (Columbia)	Reconstituted Complex	[43]	Low	-	BioGRID	-	ATCYP59, AT1G53720, F22G10_24, F22G10.24, CYCLOPHILIN 59	cyclophilin 59
2	FC2	BAIT	A. thaliana (Columbia)	Reconstituted Complex	[44]	Low	-	BioGRID	-	AFC2, AME1, AT4G24740, F22K18_60, F22K18.60, FUS3-complementing gene 2, CLK/STY (LAMMER-TYPE) ... more	LAMMER-type protein kinase AFC2
3	RSZ33	BAIT	A. thaliana (Columbia)	Two-hybrid	[18]	Low	-	BioGRID	-	F3G5_13, F3G5.13, ATRSZ33, AT2G37340, ARGININE/SERINE-RICH ZINC KNUCKLE-CONTAINING PROTEIN 33	arginine/serine-rich zinc knuckle-containing protein 33
4	SC35	BAIT	A. thaliana (Columbia)	Reconstituted Complex	[21]	Low	-	BioGRID	-	MSJ1_4, ATSC35, MSJ1.4, AT5G64200, ortholog of human splicing factor SC35, ... more	SC35-like splicing factor
5	SCL28	HIT	A. thaliana (Columbia)	Reconstituted Complex	[21]	Low	-	BioGRID	-	F17K4_60, F17K4.60, AT5G18810, SC35-like splicing factor 28	SC35-like splicing factor 28
6	SCL30	HIT	A. thaliana (Columbia)	Reconstituted Complex	[21]	Low	-	BioGRID	-	AT3G55460, SC35-like splicing factor 30	SC35-like splicing factor 30
7	SCL30A	HIT	A. thaliana (Columbia)	Reconstituted Complex	[21]	Low	-	BioGRID	-	AT3G13570, SC35-like splicing factor 30A	SC35-like splicing factor 30A
8	SR33	HIT	A. thaliana (Columbia)	Two-hybrid	[44]	Low	-	BioGRID	-	SCL33, ATSCL33, F7A10.27, F7A10.26, F7A10_26, AT1G55310, SC35-LIKE SPLICING FACTOR 33	SC35-like splicing factor 33
		HIT	A. thaliana (Columbia)	Reconstituted Complex	[21]	Low	-	BioGRID	-
9	SR45	HIT	A. thaliana (Columbia)	Two-hybrid	[44]	Low	-	BioGRID	-	RNPS1, F19K19_9, F19K19.9, AT1G16610, arginine/serine-rich 45, ARGININE/SERINE-RICH PROTEIN SR45	protein arginine/serine-rich 45
		HIT	A. thaliana (Columbia)	Reconstituted Complex	[44]	Low	-	BioGRID	-
		BAIT	A. thaliana (Columbia)	Affinity Capture-MS	[28]	Low	-	BioGRID	-
		BAIT	A. thaliana (Columbia)	Affinity Capture-MS	[28]	Low	-	BioGRID	-
10	U1-70K	HIT	A. thaliana (Columbia)	Two-hybrid	[44]	Low	-	BioGRID	-	U1SNRNP, AT3G50670, U1SNRNP-SPECIFIC PROTEIN, U1 SNRNP 70K TRUNCATED PROTEIN, U1 ... more	U1 small nuclear ribonucleoprotein-70K
		BAIT	A. thaliana (Columbia)	Reconstituted Complex	[44]	Low	-	BioGRID	-

[truncated: 8 more sheets: AtSCL30a(At3g13570), AtRSZ22a(At2g24590), AtRSZ33(At2g37340), AtSC35(At5g64200), AtRSp31(At3g61860), AtRSZ32(At3g53500), AtSR34b(At4g02430), AtRSp31a(At2g46610)]
